# Supplementary material for: Integrating pheromonal and spatial information in the amygdalo-hippocampal network
Source: Nat Commun. 2021 Sep 6;12:5286. doi: 10.1038/s41467-021-25442-5 (PMC8421364; doi:10.1038/s41467-021-25442-5)
Supplement: Supplementary file 6 — Source Data [file 41467_2021_25442_MOESM6_ESM.xlsx]

## Sheet: Figure 2 Theta
Granger Causality
animal	causality	value	corridor	sector
1	causality 1	0.02	1	1
1	causality 1	0	1	2
1	causality 1	0.06	1	3
1	causality 1	0	1	4
1	causality 1	0.09	2	1
1	causality 1	0.07	2	2
1	causality 1	0.14	2	3
1	causality 1	0.03	2	4
1	causality 1	0	3	1
1	causality 1	0.02	3	2
1	causality 1	0.14	3	3
1	causality 1	0.18	3	4
1	causality 1	0.03	4	1
1	causality 1	0	4	2
1	causality 1	0.08	4	3
1	causality 1	0.04	4	4
2	causality 1	0	1	1
2	causality 1	0	1	2
2	causality 1	0.1	1	3
2	causality 1	0.13	1	4
2	causality 1	0.05	2	1
2	causality 1	0	2	2
2	causality 1	0.07	2	3
2	causality 1	0	2	4
2	causality 1	0	3	1
2	causality 1	0.06	3	2
2	causality 1	0.02	3	3
2	causality 1	0.02	3	4
2	causality 1	0.03	4	1
2	causality 1	0	4	2
2	causality 1	0.04	4	3
2	causality 1	0	4	4
3	causality 1	0	1	1
3	causality 1	0	1	2
3	causality 1	0	1	3
3	causality 1	0.25	1	4
3	causality 1	0.25	2	1
3	causality 1	0.63	2	2
3	causality 1	0.25	2	3
3	causality 1	0.45	2	4
3	causality 1	0	3	1
3	causality 1	0	3	2
3	causality 1	0.21	3	3
3	causality 1	0	3	4
3	causality 1	0	4	1
3	causality 1	0	4	2
3	causality 1	0	4	3
3	causality 1	0	4	4
4	causality 1	0.05	1	1
4	causality 1	0.04	1	2
4	causality 1	0.03	1	3
4	causality 1	0	1	4
4	causality 1	0	2	1
4	causality 1	0	2	2
4	causality 1	0.03	2	3
4	causality 1	0.08	2	4
4	causality 1	0	3	1
4	causality 1	0	3	2
4	causality 1	0.04	3	3
4	causality 1	0	3	4
4	causality 1	0	4	1
4	causality 1	0	4	2
4	causality 1	0.03	4	3
4	causality 1	0	4	4
5	causality 1	0	1	1
5	causality 1	0.07	1	2
5	causality 1	0.05	1	3
5	causality 1	0.08	1	4
5	causality 1	0.04	2	1
5	causality 1	0	2	2
5	causality 1	0.08	2	3
5	causality 1	0.1	2	4
5	causality 1	0.09	3	1
5	causality 1	0	3	2
5	causality 1	0.09	3	3
5	causality 1	0.14	3	4
5	causality 1	0.04	4	1
5	causality 1	0	4	2
5	causality 1	0.23	4	3
5	causality 1	0.33	4	4
1	causality 2	0.85	1	1
1	causality 2	0.67	1	2
1	causality 2	0.71	1	3
1	causality 2	0.85	1	4
1	causality 2	0.87	2	1
1	causality 2	0.86	2	2
1	causality 2	0.76	2	3
1	causality 2	0.83	2	4
1	causality 2	0.88	3	1
1	causality 2	0.68	3	2
1	causality 2	0.73	3	3
1	causality 2	0.73	3	4
1	causality 2	0.87	4	1
1	causality 2	0.77	4	2
1	causality 2	0.74	4	3
1	causality 2	0.6	4	4
2	causality 2	0.09	1	1
2	causality 2	0.13	1	2
2	causality 2	0.3	1	3
2	causality 2	0.38	1	4
2	causality 2	0.28	2	1
2	causality 2	0.33	2	2
2	causality 2	0.26	2	3
2	causality 2	0.35	2	4
2	causality 2	0.33	3	1
2	causality 2	0.35	3	2
2	causality 2	0.14	3	3
2	causality 2	0.13	3	4
2	causality 2	0.33	4	1
2	causality 2	0.15	4	2
2	causality 2	0.34	4	3
2	causality 2	0.19	4	4
3	causality 2	0	1	1
3	causality 2	0.43	1	2
3	causality 2	0	1	3
3	causality 2	0.25	1	4
3	causality 2	0	2	1
3	causality 2	0.21	2	2
3	causality 2	0.25	2	3
3	causality 2	0.27	2	4
3	causality 2	1	3	1
3	causality 2	0	3	2
3	causality 2	0.5	3	3
3	causality 2	0	3	4
3	causality 2	0.5	4	1
3	causality 2	0	4	2
3	causality 2	0	4	3
3	causality 2	0	4	4
4	causality 2	0.05	1	1
4	causality 2	0.08	1	2
4	causality 2	0.27	1	3
4	causality 2	0	1	4
4	causality 2	0.35	2	1
4	causality 2	0.25	2	2
4	causality 2	0.15	2	3
4	causality 2	0.08	2	4
4	causality 2	0.15	3	1
4	causality 2	0.15	3	2
4	causality 2	0.14	3	3
4	causality 2	0	3	4
4	causality 2	0.1	4	1
4	causality 2	0.09	4	2
4	causality 2	0.16	4	3
4	causality 2	0.22	4	4
5	causality 2	0.21	1	1
5	causality 2	0.2	1	2
5	causality 2	0.18	1	3
5	causality 2	0	1	4
5	causality 2	0.3	2	1
5	causality 2	0	2	2
5	causality 2	0.33	2	3
5	causality 2	0.27	2	4
5	causality 2	0.19	3	1
5	causality 2	0.33	3	2
5	causality 2	0.26	3	3
5	causality 2	0	3	4
5	causality 2	0.4	4	1
5	causality 2	0	4	2
5	causality 2	0	4	3
5	causality 2	0	4	4
1	causality 3	0.14	1	1
1	causality 3	0.33	1	2
1	causality 3	0.24	1	3
1	causality 3	0.15	1	4
1	causality 3	0.04	2	1
1	causality 3	0.07	2	2
1	causality 3	0.1	2	3
1	causality 3	0.14	2	4
1	causality 3	0.12	3	1
1	causality 3	0.3	3	2
1	causality 3	0.14	3	3
1	causality 3	0.09	3	4
1	causality 3	0.1	4	1
1	causality 3	0.23	4	2
1	causality 3	0.18	4	3
1	causality 3	0.36	4	4
2	causality 3	0.91	1	1
2	causality 3	0.88	1	2
2	causality 3	0.6	1	3
2	causality 3	0.5	1	4
2	causality 3	0.67	2	1
2	causality 3	0.67	2	2
2	causality 3	0.67	2	3
2	causality 3	0.65	2	4
2	causality 3	0.67	3	1
2	causality 3	0.59	3	2
2	causality 3	0.83	3	3
2	causality 3	0.85	3	4
2	causality 3	0.63	4	1
2	causality 3	0.85	4	2
2	causality 3	0.62	4	3
2	causality 3	0.81	4	4
3	causality 3	1	1	1
3	causality 3	0.57	1	2
3	causality 3	1	1	3
3	causality 3	0.5	1	4
3	causality 3	0.75	2	1
3	causality 3	0.16	2	2
3	causality 3	0.5	2	3
3	causality 3	0.27	2	4
3	causality 3	0	3	1
3	causality 3	0	3	2
3	causality 3	0.29	3	3
3	causality 3	0	3	4
3	causality 3	0.5	4	1
3	causality 3	1	4	2
3	causality 3	1	4	3
3	causality 3	0	4	4
4	causality 3	0.9	1	1
4	causality 3	0.88	1	2
4	causality 3	0.7	1	3
4	causality 3	1	1	4
4	causality 3	0.65	2	1
4	causality 3	0.75	2	2
4	causality 3	0.82	2	3
4	causality 3	0.83	2	4
4	causality 3	0.85	3	1
4	causality 3	0.85	3	2
4	causality 3	0.81	3	3
4	causality 3	1	3	4
4	causality 3	0.9	4	1
4	causality 3	0.91	4	2
4	causality 3	0.82	4	3
4	causality 3	0.78	4	4
5	causality 3	0.79	1	1
5	causality 3	0.73	1	2
5	causality 3	0.77	1	3
5	causality 3	0.92	1	4
5	causality 3	0.66	2	1
5	causality 3	0	2	2
5	causality 3	0.59	2	3
5	causality 3	0.63	2	4
5	causality 3	0.72	3	1
5	causality 3	0.67	3	2
5	causality 3	0.64	3	3
5	causality 3	0.86	3	4
5	causality 3	0.56	4	1
5	causality 3	0	4	2
5	causality 3	0.77	4	3
5	causality 3	0.67	4	4

## Sheet: Figure 3 tSC
		Clustering Analysis of the tSC strengths
		Day 1									Day 2									Day 3
		area	corridor/sector	tSC1	tSC2	tSC3	tSC4	tSC5			area	corridor/sector	tSC1	tSC2	tSC3	tSC4	tSC5			area	corridor/sector	tSC1	tSC2	tSC3	tSC4	tSC5
		PMCo	c1s1	0.00026346	-0.000808744	0.00168485	0.00130514	0.00156753			PMCo	c1s1	-0.00067887	-0.00162192	0.00145338	-0.00281475	0.0035166			PMCo	c1s1	-0.00180317	5.36222e-05	-0.00166383	-0.000344926	-0.000628526
			c1s2	-7.319e-05	0.00126135	0.000233099	0.000588965	0.00382323				c1s2	0.00140371	0.00364796	0.00259181	0.00172675	-0.00254207				c1s2	-0.000948693	0.00307393	0.0104443	0.00770143	0.00617513
			c1s3	0.00010192	0.00147384	-7.96632e-05	0.00226377	0.00505092				c1s3	0.000944065	-0.00100136	-0.00215861	0.00393705	-0.00265505				c1s3	0.00104434	-0.000141063	0.00379237	0.00069515	0.00400671
			c1s4	0.000449924	-0.000990291	-0.00232295	-0.000119271	-0.00408618				c1s4	2.31892e-05	0.00167862	5.4755e-05	-0.00266832	-0.00302589				c1s4	0.0037038	0.00343239	-0.0053543	-0.00114014	-0.00299908
			c2s1	0.000519218	0.00383333	-0.00029575	-0.00177789	0.00088316				c2s1	-0.00114125	0.00194628	-0.000468607	0.00141325	0.0011861				c2s1	0.00158278	0.000646397	-0.000397731	0.000665982	-0.00277955
			c2s2	-0.000891747	0.00255412	-0.00358735	-0.00193133	-0.000944975				c2s2	0.00347377	0.00562838	0.00144115	-0.00763486	-0.0037518				c2s2	0.000410014	0.00293275	-0.00280625	-0.000181525	-0.00625248
			c2s3	0.00215577	0.000920997	0.00264982	0.0029291	0.00391254				c2s3	0.00482051	-0.000604434	0.000270854	0.00194757	0.00423493				c2s3	0.00157662	0.000973426	0.00181152	-0.00153426	0.00804756
			c2s4	-0.00182777	-0.00223466	0.000779464	-0.000912788	-0.000357659				c2s4	-0.000128396	-0.00335284	0.00292526	-0.000574405	-0.00561866				c2s4	-0.00534715	-0.00200134	-0.00283693	0.00364758	-0.00692607
			c3s1	5.03403e-05	0.000250291	0.00316753	-0.00131182	-0.00212628				c3s1	-0.000271367	0.000267866	0.00292054	-5.57531e-05	-0.0033493				c3s1	0.000568671	0.000541502	0.00672468	0.00203129	-0.00933945
			c3s2	0.0038236	0.0076155	0.00185372	0.00108992	-0.00768293				c3s2	-8.28116e-05	0.00178091	-0.000624836	-0.00366888	-0.00498787				c3s2	0.00512108	0.00426949	-0.00187493	0.00416064	-0.0107335
			c3s3	0.00100476	-0.000426489	0.000627163	0.000467613	0.00375951				c3s3	-0.00244133	0.000819285	-0.00200681	0.00237868	0.00369473				c3s3	0.00079649	0.00116686	-0.00209321	-0.00357418	0.00488492
			c3s4	0.000111515	-0.000412518	0.00942013	-0.00120591	-0.00362767				c3s4	0.000264328	-0.00281047	0.00235491	-0.00251973	-0.00163338				c3s4	-0.00647835	0.0014051	-0.000897794	0.00161255	-0.00298897
			c4s1	0.0047574	0.00114612	0.000548714	-0.00188634	-0.00320389				c4s1	0.00201516	-0.000703233	0.00179137	-0.00185184	0.00129235				c4s1	0.00766241	-0.000655731	-0.00165167	-0.00252278	-0.00622959
			c4s2	0.00120246	-0.00110508	7.19668e-05	0.00397656	-0.00409152				c4s2	0.0030333	0.00250285	-0.0023364	0.00117685	-0.0100008				c4s2	0.0025459	-0.000514092	-0.00528979	0.0109565	-0.0137854
			c4s3	-0.00349123	-0.00429275	-0.000459434	0.00516511	0.0072317				c4s3	0.00232431	-0.000570485	0.00170054	0.00554983	0.00683259				c4s3	-0.0039432	0.00272634	0.00224357	0.00745934	0.00669201
			c4s4	-0.00686498	0.00416887	0.00286699	-0.00668059	-0.00106334				c4s4	0.00231272	0.000983939	-0.0110932	-0.00383678	-0.00470533				c4s4	-0.00451822	0.002483	0.000119473	-0.00251912	0.00180977
		CA1	c1s1	0.0002465	-0.000350127	0.00157793	-0.000685356	0.00144076			CA1	c1s1	-0.00354233	-0.00089602	-0.00145268	-0.00188415	-0.00331572			CA1	c1s1	0.00121922	0.00416564	0.00433968	0.00068919	-0.00309888
			c1s2	-0.00126903	0.000410548	0.00357358	0.00129167	0.00240274				c1s2	0.00232397	0.00759579	0.000355887	0.00729968	0.000135375				c1s2	-0.00967365	-0.00952025	-0.00112198	0.00304587	-0.00125643
			c1s3	-0.0012175	-0.000437087	0.000813919	0.00310228	0.00461173				c1s3	0.00107699	0.00209365	-0.000342201	0.00321186	0.00552479				c1s3	-0.00140367	-0.00416622	0.00109389	0.00317017	0.00595457
			c1s4	-0.000247527	0.00201836	-0.00340591	-0.0034097	-0.0046192				c1s4	-0.00218881	0.00199544	0.00181086	0.00713775	0.00207946				c1s4	0.00328382	0.0021505	-0.0030423	0.000866442	-0.00400292
			c2s1	0.00186773	-0.00108282	-0.00143163	2.62193e-05	0.00114953				c2s1	0.00260785	-0.000130408	0.000921082	-0.00330837	-0.000203617				c2s1	0.000376967	-0.00074172	0.00326965	0.00193676	-0.00178787
			c2s2	0.00140555	0.000388414	0.00365267	0.00330342	-0.00261138				c2s2	0.00672215	0.00366405	0.0033145	0.00330167	-0.00227424				c2s2	0.0075369	0.00181952	0.00626644	0.00218123	-0.00998423
			c2s3	0.000800544	0.00101925	0.00095712	0.00215845	0.00301726				c2s3	-0.00355179	-0.000983981	0.000983672	0.00529995	0.00412643				c2s3	-0.00256402	0.00112136	0.000655914	0.000168663	0.00578878
			c2s4	-0.00175991	-0.000895499	-0.000501115	0.000495284	-0.00033782				c2s4	-0.00585025	-0.00355098	0.00152202	0.000511225	-0.0038059				c2s4	0.00106482	-0.00134168	-0.00714255	0.000485579	-0.00402645
			c3s1	-2.97447e-05	0.000424579	0.00292841	0.00146998	-0.00293328				c3s1	0.000359591	-0.00361168	0.00320262	0.00103327	-0.00660534				c3s1	0.00177306	-0.000670053	0.00658991	-0.00549854	-0.00655096
			c3s2	0.0014519	0.00216677	0.00670448	0.00267244	-0.00434825				c3s2	-0.000406392	0.00930488	0.00316719	0.00154495	0.00508922				c3s2	-0.000538692	0.00616247	0.00256276	-0.00595881	-0.006253
			c3s3	0.000997834	-0.00155712	-0.00128347	-0.000310245	0.00260856				c3s3	0.000890381	-0.00169574	-0.00151696	0.00164682	0.00379805				c3s3	-0.00117401	0.00163697	-0.000358826	0.00612266	0.00101241
			c3s4	0.00581829	0.00545888	0.00593232	0.00664951	-0.00345295				c3s4	0.00373768	-0.00221511	0.00134653	-0.00296451	0.000351885				c3s4	0.000577794	0.00213696	-0.0018132	-0.00718288	-0.00121828
			c4s1	-0.00182037	-0.00285895	-0.00235683	0.000774898	-0.00751231				c4s1	0.00178389	0.00047269	-0.00112018	-5.62475e-06	-0.000714995				c4s1	-0.00252862	-0.000312739	0.00275548	-0.000320373	-0.0065343
			c4s2	0.00439647	0.00831687	0.00376814	0.00485453	0.00114198				c4s2	0.000686816	0.00351743	-0.00686607	0.00112322	-0.00670227				c4s2	0.00787983	0.0144496	0.00445504	0.0134938	-0.00315717
			c4s3	-0.00162776	-0.00243544	8.42696e-05	0.00153079	0.00827686				c4s3	-0.000714302	0.00145792	0.00143154	0.000888088	0.0104266				c4s3	-0.00380001	-0.00250608	0.000104322	0.0054859	-0.00179029
			c4s4	0.00290719	-0.00102883	0.00728655	-0.00239084	-0.00495715				c4s4	-0.00720757	-0.000578704	0.00644382	0.00229116	-0.00410858				c4s4	0.00211954	-0.000428584	0.00211849	-0.00399046	0.0055869

## Sheet: Figure 4 LTP
Tetanic stimulation of aot
		PMCo							Dorsal hippocampal CA1
		BASAL	5-10 min	15-20 min	20-25 min				BASAL	5-10 min	15-20 min	20-25 min
	LTP5	100	111.6	113.3	116			LTP4	100	131.1	130.7	132.2
	LTP6	100	106.9	109	115			LTP5	100	133.9	132.5	133.2
	LTP10	100	105.1	104.9	91.53			LTP9	100	102.1	108.1	112.3
	LTP11	100	103.9	104.2	104.3			LTP10	100	107.2	105.2	108.2
	LTP12	100	107.7	111.3	113.4			LTP11	100	125.2	130.5	131.2
	LTP15	100	125.9	141.5	153.4			LTP14	100	131.1	130.7	132.2
	LTP77.1	100	99.29	99.38	100.2			LTP15	100	112.5	121.3	123.8
	LTP77.2	100	115.8	121.1	119.9
	LTP78.1	100	104.6	107.4	109.6
	LTP78.2	100	106.4	103	98.95
	LTP79.1	100	102	102.7	101.5
	LTP80.1	100	104.4	105.1	104.2
Exposure to urine
		PMCo							Dorsal hippocampal CA1
		BASAL	5-10 min	15-20 min	20-25 min				BASAL	T.5-10	T.15-20	T.20-25
	LTP19	100	109	108.5	108.2			LTP16	100	112.2	112.7	113
	LTP20	100	102.8	106.6	108			LTP17	100	103.6	118	125.2
	LTP24	100	99.31	100.2	100.4			LTP18	100	109.2	107.4	106.5
	LTP25	100	128	131.7	132.7			LTP19	100	116.6	114.8	113
	LTP26	100	101.7	105	107.1			LTP20	100	101.5	103.6	104.5
	LTP27	100	106.3	106.9	107.5			LTP21	100	118	115.7	114.5
	LTP37	100	106.2	107.2	108.6			LTP24	100	100.2	101.3	100.8
	LTP38	100	102.9	102.8	103.1			LTP26	100	104	106.9	108.7
	LTP39	100	96.84	103.3	113.4			LTP37	100	101	101.5	105.8
	LTP40	100	104.8	97.88	106.7			LTP38	100	100.6	102.9	99.83
	LTP41	100	123.2	137	136.2			LTP39	100	109.5	108.2	106.3
								LTP42	100	105.7	107	108.3

## Sheet: Figure 5 LTP citralva-urine
Habituation/dishabituation test
Animal	Group	Water			Citralva			Urine
		0-2 min	2-4 min	4-6 min	6-8 min	8-10 min	10-12 min	12-14 min	14-16 min	16-18 min
R01	Experimental	8.46667	0.4	1.93333	3.06667	1.06667	2.2	4.46667	4.43333	0.566667
R02	Experimental	1.63333	2.93333	2.83333	2.13333	3.56667	2	3.16667	1.63333	0.6
R03	Experimental	2.9	1.1	0.4	0.5	0.466667	1.3	0.4	0.0333333	0.233333
R04	Experimental	0.333333	0.233333	1.76667	2.5	2.46667	3.23333	3.2	0.9	1.23333
R05	Experimental	2.73333	1.8	0.0666667	0.166667	2	0.266667	3.63333	0	0.133333
R06	Experimental	1.06667	1.93333	0.866667	1.13333	1.1	2.7	1.33333	2.63333	6.83333
R07	Experimental	3.36667	2.76667	0.966667	1.63333	1.73333	0.766667	2.76667	0.266667	3.6
R08	Experimental	0.0666667	0.666667	0.466667	2.5	0.4	0.0333333	0.466667	0.6	0.4
R09	Experimental	0.3	1.1	1.43333	1.56667	0.333333	0.466667	0.566667	1.6	0.366667
R10	Experimental	3.7	1.83333	3.76667	2.36667	1.8	4.86667	0.766667	2.33333	1.16667
R11	Control	6.43333	2.4	0.4	0.166667	0.566667	0.0666667	3.4	2.46	1.13333
R12	Control	4.4	1.3	5.63333	4.26667	4.1	1.86667	2.5	3.2	0.1
R13	Control	3.33333	4.33333	4.4	5.16667	6.33333	4.93333	5.13333	1.03333	2.4
R14	Control	2.16667	5	3.13333	2.36667	0.133333	1.5	1.43333	0.3	0.0666667
R15	Control	4.26667	0.833333	0.366667	3.43333	0.2	0.7	5.9	5.43333	1
R16	Control	4.26667	0.966667	0.333333	1.7	1.36667	1.46667	1.53333	6.36667	3.23333
R17	Control	3.6	0.3	1.2	4.43333	1.73333	0.533333	5.5	3.43333	0.8
R18	Control	7.2	2.66667	2.7	4.4	4.4	5.36667	6.03333	0.733333	2.56667
R19	Control	13.3667	4.9	3.33333	6.73333	3.3	2.56667	9.36667	3.5	2.96667
		Exposure to citralva/urine, PMCo										Exposure to citralva/urine, hippocampal CA1
		BASAL	CITRALVA			URINE						BASAL	CITRALVA			URINE
			5-10 min	15-20 min	20-25 min	5-10 min	15-20 min	20-25 min					5-10 min	15-20 min	20-25 min	5-10 min	15-20 min	20-25 min
	LTP47	100	103.4	103.8	104.6	113.7	115	116.6			LTP48	100	100.7	98.7	97.9	117.1	110.4	104.9
	LTP65	100	100	101.3	97.7	112.6	154.4	161.2			LTP49	100	106	99.76	98.52	131.2	127.8	128.4
	LTP68	100	98.88	99.28	107.7	134.6	119.5	129.8			LTP55	100	98.2	97.93	101.4	104.2	105.7	107.9
	LTP71	100	102.9	106.5	107.5	106	119.6	124.2			LTP60	100	101.1	102.5	102.9	108.2	109.2	107.9
	LTP74	100	99.71	100.8	101.3	105.2	107.1	107.4			LTP74	100	103	105.9	106.5	111	115.7	116.2
	LTP75	100	98.68	91.51	103	153	151.3	152.2			LTP75	100	100.9	101.5	100.2	108	112.7	111.4
											LTP76	100	99.65	99.22	98.95	102.6	102.2	102.3

## Sheet: Fig 6 Molecular
Place Preference Molecular Analysis					Western Blot of Dorsal Hippocampus												Western Blot of PMCo
Animal	Group	Exploration time (min)			AKT				p-AKT				p-AKT/AKT				GSK3b				p-GSK3b				p-GSK3b/GSK3B total
R01	Saline	0.92				Animal	Protein levels			Animal	Protein Levels			Animal	Protein Levels			Animal	Protein levels			Animal	Protein Levels			Animal	Protein Levels
R02	Saline	0.83			saline	21	1		saline	21	1		saline	21	1		saline	21	6.08184		saline	21	0.596555		saline	21	0.0980879
R03	Saline	0.82				11	0.972746			11	6.80382			11	3.72323			11	1			11	1			11	1
R04	Saline	1.16				12	0.892323			12	0.502593			12	0.386055			12	0.611351			12	0.603904			12	0.98782
R05	Saline	0.96				13	0.525724			13	9.76228			13	9.64669			13	0.761359			13	0.457742			13	0.601217
R06	Saline	0.89			citralva	17	0.885855		citralva	17	6.19074			26	45.2637		Citralva	17	0.767586		citralva	17	0.642728			26	0.705308
R07	Citralva	0.79				18	0.329614			18	2.33798			27	6.16978			18	1.04854			18	0.567584			27	0.995974
R08	Citralva	1.56				19	0.703946			19	0.317186		Citralva	17	3.64991			19	0.828283			19	0.249408		Citralva	17	0.837337
R09	Citralva	0.97				24	0.418472			24	0.953637			18	4.01244			24	0.829573			24	0.590271			18	0.54131
R10	Citralva	0.49			urine	14	0.313811		urine	14	6.12654			19	0.322206			25	0.788662		urine	14	0.544912			19	0.301115
R11	Citralva	0.97				15	0.311237			15	4.54955			24	2.27886		urine	14	0.258441			15	0.546184			24	0.711536
R12	Citralva	0.96				16	0.55801			16	0.280694			25	48.5201			15	0.357894			16	0.392444			25	0.605063
R13	Urine	2.51				28	0.973577			28	10.3895			31	107.491			16	0.126354			28	0.577114			31	0.720064
R14	Urine	2.77											urine	14	11.1668										urine	14	2.10846
R15	Urine	2.69			AKT				p-AKT					15	8.20186		GSK3b				p-GSK3b					15	1.52611
R16	Urine	0.84				Animal	Protein levels			Animal	Protein Levels			16	0.374559			Animal	Protein levels			Animal	Protein Levels			16	3.1059
R17	Urine	3.87			saline	21	1		saline	21	1			28	10.6715		saline	11	1		saline	11	1			28	1.35457
R18	Urine	1.53				26	0.73341			11	0.439691			29	22.6883			26	1.94401			26	1.37112			29	0.818148
						27	2.31346			12	0.186378			30	16.8925			27	0.613874			27	0.611402			30	1.23536
					Citralva	25	0.0398432			13	0.380712		*Have been excluded after apply the Grubbs test for outliers				urine	28	0.426049		citralva	25	0.477191
						31	0.0743275		Citralva	17	0.275834							29	0.803525			31	0.550378
					urine	29	0.20925			18	0.307133							30	0.800604		urine	29	0.657402
						30	0.219588			19	0.136446						citralva	31	0.764346			30	0.989031
									urine	14	0.881989
										15	0.555898
										16	0.137321
									p-AKT
										Animal	Protein Levels
									saline	21	1
										26	33.1968
										27	14.2736
									Citralva	25	1.93319
										31	7.98954
									urine	29	4.74753
										30	3.70939

## Sheet: Figure 8 c-fos
Place Preference and c-Fos activity
Animal	Group	time_min	cFos_dlEnt	reelin-cFos	cFos_CA1	cFos_PMCo
C01	urine	2.16	8.17	0.25	23.7	10.98
C02	urine	2.77	6.72	0.31	11.73	10.97
C03	urine	2.33	6.58	0.24	13.59	7.9
C04	urine	3.81	7.14	0.35	6.82	14.59
C05	urine	3.38	7.08	0.27	8.57	12.11
C06	citralva	0.14	4.34	0.13	9.93	9.64
C07	citralva	0.81	3.56	0.15	10.35	8.2
C08	citralva	2.59	4.08	0.17	14.42	6.31
C09	citralva	0.99	4.95	0.09	18.14	9.52
C10	citralva	0.52	6.44	0.26	6.98	7.35
